# Supplementary material for: Pre-analytical variables affecting breast cancer biomarker expression: A controlled single-specimen study of fixation duration, cold ischemia time, and fixative preparation in a low-resource setting
Source: PLoS One. 2026 Jun 5;21(6):e0343185. doi: 10.1371/journal.pone.0343185 (PMC13240924; doi:10.1371/journal.pone.0343185)
Supplement: S1 Data — (XLSX) [file pone.0343185.s001.xlsx]

## Sheet: Main_Data
Fixation Duration (h)	Sample No. NBF	Fixative NBF	ER % NBF	ER Intensity NBF	PR % NBF	PR Intensity NBF	Ki67 % NBF	Sample No. Non-B	Fixative Non-B	ER % Non-B	ER Intensity Non-B	PR % Non-B	PR Intensity Non-B	Ki67 % Non-B	ER % Difference	PR % Difference
0.5	1	NBF	98	2.5	96	2.5	38	2	Non-buffered	96	2	97	2.5	38
1	3	NBF	100	3	96	3	40	4	Non-buffered	100	3	96	2.5	40
2	5	NBF	100	3	99	2.5	40	6	Non-buffered	98	2	98	2	39
3	7	NBF	98	3	99	3	40	8	Non-buffered	100	2.5	100	3	40
4	9	NBF	98	2.5	100	3	40	10	Non-buffered	98	2.5	100	2.5	39
5	11	NBF	100	3	98	2.5	40	12	Non-buffered	100	3	97	2	39
6	13	NBF	98	3	95	3	40	14	Non-buffered	91	3	94	3	40
7	15	NBF	100	3	100	3	39	16	Non-buffered	100	3	98	2.5	40
8	17	NBF	96	3	95	3	40	18	Non-buffered	96	2.5	96	3	40
9	19	NBF	100	3	98	3	39	20	Non-buffered	100	3	96	3	39
10	21	NBF	98	3	98	3	39	22	Non-buffered	98	3	96	2.5	39
11	23	NBF	98	2.5	96	3	39	24	Non-buffered	98	3	96	3	38
12	25	NBF	98	3	96	3	39	26	Non-buffered	99	3	96	2.5	39
24	27	NBF	98	3	91	3	39	28	Non-buffered	96	3	91	2.5	38
48	29	NBF	93	3	91	2.5	40	30	Non-buffered	88	3	87	3	38
72	31	NBF	94	3	88	2.5	38	32	Non-buffered	87	2.5	78	2.5	38
96	33	NBF	94	2.5	91	3	38	34	Non-buffered	81	2.5	80	2.5	38
120	35	NBF	89	2.5	89	2	38	36	Non-buffered	83	2	77	2	37
144	37	NBF	91	2	87	1.5	38	38	Non-buffered	83	1.5	87	1.5	38

## Sheet: Long_Format
Fixation Duration (h)	Sample No.	Fixative Type	ER %	ER Intensity	PR %	PR Intensity	Ki67 %	Allred Score ER	Allred Score PR
0.5	1	NBF	98	2.5	96	2.5	38
0.5	2	Non-buffered	96	2	97	2.5	38
1	3	NBF	100	3	96	3	40
1	4	Non-buffered	100	3	96	2.5	40
2	5	NBF	100	3	99	2.5	40
2	6	Non-buffered	98	2	98	2	39
3	7	NBF	98	3	99	3	40
3	8	Non-buffered	100	2.5	100	3	40
4	9	NBF	98	2.5	100	3	40
4	10	Non-buffered	98	2.5	100	2.5	39
5	11	NBF	100	3	98	2.5	40
5	12	Non-buffered	100	3	97	2	39
6	13	NBF	98	3	95	3	40
6	14	Non-buffered	91	3	94	3	40
7	15	NBF	100	3	100	3	39
7	16	Non-buffered	100	3	98	2.5	40
8	17	NBF	96	3	95	3	40
8	18	Non-buffered	96	2.5	96	3	40
9	19	NBF	100	3	98	3	39
9	20	Non-buffered	100	3	96	3	39
10	21	NBF	98	3	98	3	39
10	22	Non-buffered	98	3	96	2.5	39
11	23	NBF	98	2.5	96	3	39
11	24	Non-buffered	98	3	96	3	38
12	25	NBF	98	3	96	3	39
12	26	Non-buffered	99	3	96	2.5	39
24	27	NBF	98	3	91	3	39
24	28	Non-buffered	96	3	91	2.5	38
48	29	NBF	93	3	91	2.5	40
48	30	Non-buffered	88	3	87	3	38
72	31	NBF	94	3	88	2.5	38
72	32	Non-buffered	87	2.5	78	2.5	38
96	33	NBF	94	2.5	91	3	38
96	34	Non-buffered	81	2.5	80	2.5	38
120	35	NBF	89	2.5	89	2	38
120	36	Non-buffered	83	2	77	2	37
144	37	NBF	91	2	87	1.5	38
144	38	Non-buffered	83	1.5	87	1.5	38

## Sheet: Descriptive_Statistics
DESCRIPTIVE STATISTICS BY FIXATIVE TYPE
Biomarker	Fixative	Mean	Std Dev	Min	Max	N
ER %	NBF
ER %	Non-buffered
ER Intensity	NBF
ER Intensity	Non-buffered
PR %	NBF
PR %	Non-buffered
PR Intensity	NBF
PR Intensity	Non-buffered
Ki67 %	NBF
Ki67 %	Non-buffered

## Sheet: Metadata
VARIABLE DESCRIPTIONS AND CODING
Variable	Description	Unit/Coding	Notes
Fixation Duration	Time in formaldehyde fixative	Hours (0.5 to 144h)	Continuous variable
Sample No.	Unique sample identifier	Numeric (1-38)	Identifier
Fixative Type	Type of fixation solution	NBF = Neutral Buffered Formaldehyde Non-buffered = Non-buffered formaldehyde	Categorical variable
ER %	Percentage of ER-positive cells	% (0-100)	Estrogen receptor
ER Intensity	ER staining intensity	0=negative, 1=weak, 2=moderate, 3=strong	Intensity score
PR %	Percentage of PR-positive cells	% (0-100)	Progesterone receptor
PR Intensity	PR staining intensity	0=negative, 1=weak, 2=moderate, 3=strong	Intensity score
Ki67 %	Ki67 proliferation index	% (0-100)	<10%=low, 10-30%=intermediate, >30%=high
Allred Score	Allred score for ER/PR	0-8	Combination of % and intensity 0-2=negative, 3-8=positive
Cold Ischemia Time	Delay between specimen collection and fixation	Hours (0.5 to 8h)	All samples then fixed for 10h
Experiment Type	Type of experimental condition	Fixation Duration = immediate fixation Cold Ischemia Time = delayed fixation	Categorical variable
REVISION NOTE
Date	Description
April 2026	S1_Data updated for revised manuscript (PONE-D-26-05253). Statistical_Tests sheet recomputed from raw data and expanded with one-way ANOVA across fixation-duration windows and Welch pairwise t-tests, in response to Reviewer #2 Comment 3. Raw data sheets (Main_Data, Long_Format, Cold_Ischemia_Data, All_Data_Long_Format) unchanged.
May 2026	S1_Data minor cleanup: removed a residual placeholder text row ("Data to be added from Cohorts 3 & 4 (delayed fixation experiments)") from the Cold_Ischemia_Data sheet. The placeholder was a leftover note from an earlier draft of the dataset and contained no scientific information. All data values in the file are unchanged.

## Sheet: Cold_Ischemia_Data
COLD ISCHEMIA TIME EXPERIMENT DATA
Note: This sheet is for cold ischemia time data (Cohorts 3 & 4 from the manuscript)
Cold Ischemia Time (h)	Sample No. NBF	Fixative NBF	ER % NBF	ER Intensity NBF	PR % NBF	PR Intensity NBF	Ki67 % NBF	Allred Score ER	Allred Score PR
0.5	39	NBF	96	3	97	3	40
1	41	NBF	95	3	97	3	40
2	43	NBF	83	2.5	80	2	39
4	45	NBF	63	2	66	1.5	35
6	47	NBF	52	1.5	47	1	31
8	49	NBF	35	1	31	1	21
0.5	40	Non-buffered	97	3	95	2.5	40
1	42	Non-buffered	95	2.5	96	2.5	38
2	44	Non-buffered	79	2.5	81	1.5	38
4	46	Non-buffered	61	2	59	1.5	33
6	48	Non-buffered	41	1	47	1	27
8	50	Non-buffered	33	1	24	1	9

## Sheet: All_Data_Long_Format
Experiment Type	Time Variable (h)	Sample No.	Fixative Type	ER %	ER Intensity	PR %	PR Intensity	Ki67 %	Allred Score ER	Allred Score PR
Fixation Duration			NBF
Fixation Duration			Non-buffered
Fixation Duration			NBF
Fixation Duration			Non-buffered
Fixation Duration			NBF
Fixation Duration			Non-buffered
Fixation Duration			NBF
Fixation Duration			Non-buffered
Fixation Duration			NBF
Fixation Duration			Non-buffered
Fixation Duration			NBF
Fixation Duration			Non-buffered
Fixation Duration			NBF
Fixation Duration			Non-buffered
Fixation Duration			NBF
Fixation Duration			Non-buffered
Fixation Duration			NBF
Fixation Duration			Non-buffered
Fixation Duration			NBF
Fixation Duration			Non-buffered
Fixation Duration			NBF
Fixation Duration			Non-buffered
Fixation Duration			NBF
Fixation Duration			Non-buffered
Fixation Duration			NBF
Fixation Duration			Non-buffered
Fixation Duration			NBF
Fixation Duration			Non-buffered
Fixation Duration			NBF
Fixation Duration			Non-buffered
Fixation Duration			NBF
Fixation Duration			Non-buffered
Fixation Duration			NBF
Fixation Duration			Non-buffered
Fixation Duration			NBF
Fixation Duration			Non-buffered
Fixation Duration			NBF
Fixation Duration			Non-buffered
Cold Ischemia Time
Cold Ischemia Time
Cold Ischemia Time
Cold Ischemia Time
Cold Ischemia Time
Cold Ischemia Time
Cold Ischemia Time
Cold Ischemia Time
Cold Ischemia Time
Cold Ischemia Time
Cold Ischemia Time
Cold Ischemia Time

## Sheet: Cold_Ischemia_Statistics
COLD ISCHEMIA TIME - DESCRIPTIVE STATISTICS
Cold Ischemia Time (h)	Fixative	ER %	ER Intensity	PR %	PR Intensity	Ki67 %	Notes
0.5	NBF						All samples fixed for 10h after cold ischemia
0.5	Non-buffered						All samples fixed for 10h after cold ischemia
1	NBF						All samples fixed for 10h after cold ischemia
1	Non-buffered						All samples fixed for 10h after cold ischemia
2	NBF						All samples fixed for 10h after cold ischemia
2	Non-buffered						All samples fixed for 10h after cold ischemia
4	NBF						All samples fixed for 10h after cold ischemia
4	Non-buffered						All samples fixed for 10h after cold ischemia
6	NBF						All samples fixed for 10h after cold ischemia
6	Non-buffered						All samples fixed for 10h after cold ischemia
8	NBF						All samples fixed for 10h after cold ischemia
8	Non-buffered						All samples fixed for 10h after cold ischemia

## Sheet: Statistical_Tests
STATISTICAL TESTS — UPDATED VERSION (recomputed from raw data)
Note: All values below are recomputed from the Main_Data and Long_Format sheets.
1. Paired t-test (NBF vs Non-buffered) — comparison of fixative preparation
Biomarker	Mean Difference	p-value	Significant (α=0.05)	95% CI Lower	95% CI Upper
ER %	2.579	0.0109	Yes	0.797	4.361
ER Intensity	0.184	0.0305	Yes	0.03	0.338
PR %	2.263	0.0269	Yes	0.422	4.104
PR Intensity	0.211	0.0073	Yes	0.074	0.347
Ki67 %	0.368	0.0305	Yes	0.061	0.676
2. Spearman rank correlations (Fixation Duration vs Biomarkers)
Computed from Long_Format sheet, n=19 per fixative, durations 0.5–144 h
Biomarker	Fixative	Spearman ρ	p-value	n	Interpretation
ER %	NBF	-0.736	0.0003	19	Strong negative correlation
ER %	Non-buffered	-0.658	0.0022	19	Strong negative correlation
PR %	NBF	-0.738	0.0003	19	Strong negative correlation
PR %	Non-buffered	-0.83	0	19	Very strong negative correlation
Ki67 %	NBF	-0.596	0.007	19	Moderate negative correlation
Ki67 %	Non-buffered	-0.646	0.0028	19	Strong negative correlation
3. One-way ANOVA across fixation-duration windows
Windows: W1 = 0.5–12 h (n=13); W2 = 24–48 h (n=2); W3 = 72–96 h (n=2); W4 = 120–144 h (n=2). Per fixative.
Biomarker	Fixative	F-statistic	p-value	Significant (α=0.05)
ER %	NBF	22.96	<0.0001	Yes
ER %	Non-buffered	25.63	<0.0001	Yes
PR %	NBF	28.99	<0.0001	Yes
PR %	Non-buffered	45.48	<0.0001	Yes
Ki67 %	NBF	5.93	0.0071	Yes
Ki67 %	Non-buffered	6.13	0.0062	Yes
4. Welch pairwise t-tests: each window vs W1 (0.5–12 h reference)
Tests whether each later window differs from the reference 0.5–12 h window.
Biomarker	Fixative	Comparison	Mean (W1)	Mean (other)	t-statistic	p-value
ER %	NBF	W1 vs W2: 24-48h	98.62	95.5	1.23	0.4276
ER %	NBF	W1 vs W3: 72-96h	98.62	94	13.2	<0.0001
ER %	NBF	W1 vs W4: 120-144h	98.62	90	8.13	0.0485
ER %	Non-buffered	W1 vs W2: 24-48h	98	92	1.48	0.3684
ER %	Non-buffered	W1 vs W3: 72-96h	98	84	4.54	0.1187
ER %	Non-buffered	W1 vs W4: 120-144h	98	83	21.21	<0.0001
PR %	NBF	W1 vs W2: 24-48h	97.38	91	12.76	<0.0001
PR %	NBF	W1 vs W3: 72-96h	97.38	89.5	4.99	0.0914
PR %	NBF	W1 vs W4: 120-144h	97.38	88	8.39	0.028
PR %	Non-buffered	W1 vs W2: 24-48h	96.92	89	3.86	0.1413
PR %	Non-buffered	W1 vs W3: 72-96h	96.92	79	16.2	0.0118
PR %	Non-buffered	W1 vs W4: 120-144h	96.92	82	2.97	0.2031
Ki67 %	NBF	W1 vs W2: 24-48h	39.46	39.5	-0.07	0.952
Ki67 %	NBF	W1 vs W3: 72-96h	39.46	38	7.98	<0.0001
Ki67 %	NBF	W1 vs W4: 120-144h	39.46	38	7.98	<0.0001
Ki67 %	Non-buffered	W1 vs W2: 24-48h	39.23	38	6.12	<0.0001
Ki67 %	Non-buffered	W1 vs W3: 72-96h	39.23	38	6.12	<0.0001
Ki67 %	Non-buffered	W1 vs W4: 120-144h	39.23	37.5	3.21	0.1384
5. Notes on revision
These analyses were updated for the revised manuscript (PONE-D-26-05253) in response to Reviewer #2 Comment 3.
The previous Statistical_Tests sheet contained Spearman values that did not match those obtainable
from the raw data in Main_Data and Long_Format. The values in this updated sheet have been recomputed
directly from those raw data sheets and are reproducible by anyone running the same tests.
All p-values describe within-specimen technical variability under controlled pre-analytical conditions
and do not support population-level inference, given the single-specimen study design.
Software: Python 3.11, scipy.stats (version 1.11) — see Materials and Methods of the manuscript.
